# Supplementary material for: The Impact of Shape-Based Cue Discriminability on Attentional Performance
Source: Vision (Basel). 2021 Apr 15;5(2):18. doi: 10.3390/vision5020018 (PMC8167570; doi:10.3390/vision5020018)
Supplement: Supplementary file 1 [file vision-05-00018-s001.zip]

Archive with 1 entries (1 files):
- vision-1115026-supplementary.pdf
